# Supplementary material for: Toronto Staging Guidelines for Wilms Tumour: The Meeting Point Between Clinicians and Epidemiologists—Results of the BENCHISTA-ITA Project
Source: Cancers (Basel). 2026 Jun 29;18(13):2111. doi: 10.3390/cancers18132111 (PMC13359950; doi:10.3390/cancers18132111)
Supplement: Supplementary file 1 [file cancers-18-02111-s001.zip]

Archive with 1 entries (1 files):
- cancers-4277204-supplementary.xlsx
