# Supplementary material for: Toronto Staging Guidelines for Wilms Tumour: The Meeting Point Between Clinicians and Epidemiologists—Results of the BENCHISTA-ITA Project
Source: Cancers (Basel). 2026 Jun 29;18(13):2111. doi: 10.3390/cancers18132111 (PMC13359950; doi:10.3390/cancers18132111)
Supplement: Supplementary file 1 [file cancers-18-02111-s001.zip › cancers-4277204-supplementary.xlsx]

## Sheet: TABLE 3
Table 3: Wilms tumour in Italy: diagnosis and treatment by area of residence
Area	Number	Diagnosis %	Surgery %	Chemo %	Radio%
NORTH	67	92	90	90	95
CENTRE	32	100	80	80	100
SOUTH	49	72	58	69	38

## Sheet: suppl table 1_
Suppl. Table S1: Staging system for Wilms tumour based on the Toronto Childhood Cancer Stage Guidelines (ref. 16) according to the protocol COG and SIOP.
WILMS TUMOUR
The stage is based on the surgery specimen, whatever its timing, whereas the overall stage (localised, metastatic, bilateral) Is based on imaging at diagnosis.
Two major protocols exist: the Children’s Oncology Group/National Wilms Tumour Study Group (COG) protocol, where the staging system is based on the surgical specimen (nephrectomy) assessed prior to any chemotherapy, which is only given after surgery, and the International Society of Paediatric Oncology (SIOP) protocol, where the stage is based on the findings at surgery after the patient has rece…
Both groups recognise the presence of metastatic (stage IV) disease at diagnosis, based on imaging findings.
Information required for staging
Tier 1		Tier 2
Distant metastatic disease		Treatment protocol
		Distant metastatic disease
		Involvement of abdominal lymph nodes
		Biopsy (including fine needle aspiration) prior to resection (COG protocol)
		Biopsy (excluding fine needle aspiration) prior to resection (SIOP protocol)
		Complete excision of tumour
		Tumour confined to the kidney
Staging criteria – COG Protocol
Tier 1		Tier 2
Localised	Tumour confined to area of origin including abdominal lymph nodes	Stage I	Tumour is limited to the kidney and completely excised:
			- Renal capsule intact, not penetrated by tumour
			- No tumour invasion of veins or lymphatics of renal sinus
			- No prior biopsy
			- Negative margins
		Stage II	Tumour extends beyond kidney but completely resected:
			- Tumour penetrates renal capsule
			- Tumour in lymphatics or veins of renal sinus
			- Tumour in renal vein with margin not involved
			- No nodal or haematogenous metastases
			- Negative margins
		Stage III	Residual tumour or nonhaematogenous metastases confined to abdomen:
			-Involved abdominal nodes
			-Peritoneal contamination or tumour implant
			-Tumour spillage of any degree occurring before or during surgery
			-Gross residual tumour in abdomen
			-Biopsy of tumour (including fine-needle aspiration) prior to removal of kidney
			-Resection margins involved by tumour
Metastatic	Distant metastases present at diagnosis	Stage IV	Haematogenous metastases or spread beyond abdomen at diagnosis
Staging criteria – SIOP Protocol
Localised	Tumour confined to area of origin including abdominal lymph nodes	Stage y-I	Tumour limited to kidney and completely resected:
			- Renal capsule may be infiltrated by tumour, but tumour does not reach the outer surface
			- Tumour may protrude or bulge into the pelvic system or ureter, but does not infiltrate
			- Vessels of renal sinus not involved
		Stage y-II	Tumour extends beyond kidney but completely resected:
			- Tumour penetrates renal capsule into perirenal far
			- Tumour infiltrates the renal sinus and/or invades blood and lymphatic vessels outside renal parenchyma but is completely resected
			- Tumour infiltrates adjacent organs or vena cava but is completely resected
		Stage y-III	Incomplete excision of the tumour (gross or microscopic extension beyond the resection margins):
			-Involved abdominal lymph nodes, including necrotic tumour or chemotherapy-induced changes
			-Tumour rupture before or intraoperatively
			-Tumour has penetrated the peritoneal surface
			-Tumour thrombi present at resection margins
			-Surgical biopsy prior to resection (Does not include needle biopsy)
Metastatic	Distant metastases present at diagnosis	Stage IV	Haematogenous metastases or spread beyond abdomen at diagnosis
Aitken JF, Youlden D, O’Neill L, Gupta S, Frazier AL, eds. Childhood cancer staging for population registries according to the Toronto Childhood Cancer Stage Guidelines – Version 2. Cancer Council Queensland and Cancer Australia; 2021. Available at: https://cancerqld.blob.core.windows.net/content/docs/childhood-cancer-staging-for-population-registries.pdf.

## Sheet: suppl table 2_
Suppl. Table S2: Wilms tumour: Non-stage prognostic factor (i.e., Anaplasia) by Area
Area		Presence of Anaplasia
		No	Yes, unknown	Yes, focal	Yes, diffuse	Unknown	Total
Center	N	7	0	1	2	20	30
	%	0.233333	0	0.0333333	0.0666667	0.666667
North	N	47	2	3	4	11	67
	%	0.701493	0.0298507	0.0447761	0.0597015	0.164179
South and Islands	N	33	1	0	3	14	51
	%	0.647059	0.0196078	0	0.0588235	0.27451
Total	N	87	3	4	9	45	148
	%	0.587838	0.0202703	0.027027	0.0608108	0.304054

## Sheet: supp tab 3
Suppl. Table S3: Wilms tumour: Treatment combination distribution ( not in temporal order) by Area
Area		Treatment
		chemo and surgery	chemo, surgery and radio	only surgery	Not treated	Total
Center	N	24	4	2	0	30
	%	80	13.33	6.67	0
North	N	42	20	1	4	67
	%	62.69	29.85	1.49	5.97
South and Island	N	34	16	1	0	51
	%	66.67	31.37	1.96	0
Total	N	100	40	4	4	148
	%	67.57	27.03	2.7	2.7
The tretament is not reported in cronological order

## Sheet: suppl Tab 4
Suppl. Table S4: Wims tumour in Italy: 3-year-survival by stage at diagnosis and by Area
Variables		3-year survival	s.e.	95% CI
TG Tier2 stage	y-I/I	0.9783	0.0215	0.8555	0.9969
	y-II/II	0.9706	0.029	0.809	0.9958
	y-III/III	0.913	0.0588	0.6949	0.9775
	IV	0.7841	0.0781	0.5811	0.8968
	X	0.8125	0.0976	0.5246	0.9354
Area	Centre	0.8333	0.068	0.645	0.927
	North	0.8955	0.0374	0.7933	0.9488
	South and Island	0.9804	0.0194	0.8689	0.9972
Overall		0.9118	0.0234	0.8529	0.9478

## Sheet: suppl Tab 5
Suppl. Table S5: Wims tumour in Italy: Multivariate Cox-proportional Hazard models adjusted by stage at diagnosis, age , Area and migration
Variables	N	Haz. ratio	s.e.	P>z	[95% CI
Age class: ref < 1 year
1-4 years	82	0.525556	0.490331	0.491	0.0844246	3.27167
5-14 years	39	0.578994	0.586248	0.589	0.0795805	4.21251
Area: ref North
Centre	30	1.93031	1.43664	0.377	0.448865	8.30112
South and islands	51	0.216466	0.251091	0.187	0.0222861	2.10255
Stage: ref Stage I/y-I
Stage II/y-II	34	1.78667	2.54624	0.684	0.109388	29.1822
Stage III/y-III	23	6.97991	9.0074	0.132	0.556411	87.5597
Stage IV	28	19.4157	22.7018	0.011	1.96285	192.052
Stage X	16	7.08311	8.47807	0.102	0.678243	73.9712
Regional migration : ref No
Yes	34	0.576644	0.665524	0.633	0.0600492	5.53743
